# Supplementary material for: REVEILLE Transcription Factors Contribute to the Nighttime Accumulation of Anthocyanins in ‘Red Zaosu’ (Pyrus Bretschneideri Rehd.) Pear Fruit Skin
Source: Int J Mol Sci. 2020 Feb 27;21(5):1634. doi: 10.3390/ijms21051634 (PMC7084243; doi:10.3390/ijms21051634)
Supplement: Supplementary file 1 [file ijms-21-01634-s001.zip]

Archive with 6 entries (5 files):
- Supplementary material/EdanzEditingCertificate-77448.pdf
- Supplementary material/Supplementary Figures.pdf
- Supplementary material/Supplementary Table S1.xlsx
- Supplementary material/Supplementary Table S2.xlsx
- Supplementary material/Supplementary Table S3.xlsx
- Supplementary material/
