# Supplementary material for: REVEILLE Transcription Factors Contribute to the Nighttime Accumulation of Anthocyanins in ‘Red Zaosu’ (Pyrus Bretschneideri Rehd.) Pear Fruit Skin
Source: Int J Mol Sci. 2020 Feb 27;21(5):1634. doi: 10.3390/ijms21051634 (PMC7084243; doi:10.3390/ijms21051634)
Supplement: Supplementary file 1 [file ijms-21-01634-s001.zip › Supplementary material/Supplementary Table S1.xlsx]

## Sheet: Sheet1
Table S1: The accession numbers of the genes used in this study
Name	Accession Number
PbMYB9	XP_009334686.1
PbMYB10	XP_018505935.1
PbMYB10b	XP_018504231.1
PbbHLH33a	XP_009367859.1
PbbHLH33b	XP_009340108.1
PbANS	XP_009362830.1
PbDFR	XP_018498390.1
PbUFGT	XP_009361181.1
PbGSTF12	XP_009370587.1
AtRVE5	At5g01520
AtRVE3	At4g01280
PbRVE3a	XP_009366556.1
PbRVE3b	XP_018501537.1
AtRVE6	At5g52660
PbRVE6	XP_009377559.1
PbRVE8	XP_009342285.1
AtRVE8	At3g09600
AtRVE4	At5g02840
AtRVE7	At1g18330
AtRVE7L	At3g10113
PbRVE7	NP_001289226.1
AtRVE1	At5g17300
AtRVE2	At5g37260
PbRVE1a	XP_009370571.1
PbRVE1b	XP_009367121.1
