# Supplementary material for: REVEILLE Transcription Factors Contribute to the Nighttime Accumulation of Anthocyanins in ‘Red Zaosu’ (Pyrus Bretschneideri Rehd.) Pear Fruit Skin
Source: Int J Mol Sci. 2020 Feb 27;21(5):1634. doi: 10.3390/ijms21051634 (PMC7084243; doi:10.3390/ijms21051634)
Supplement: Supplementary file 1 [file ijms-21-01634-s001.zip › Supplementary material/Supplementary Table S2.xlsx]

## Sheet: Sheet1
Table S2: List of primers used in this study
Name	Sequence	Experiment
RVE1a-F	ATGGGATCTTCAGACATGGCTG	Molecular cloning
RVE1a-R	CTAAAAGGAAAGGCGGACTCTTTTCC	Molecular cloning
RVE1b-F	ATGGGATCTTCAGACATGGCTG	Molecular cloning
RVE1b-R	CTAACTTGTTCTGTGAAAAAAGGGCAGG	Molecular cloning
RVE7-F	ATGGCAGTTGAGGATAAGATTGAAGC	Molecular cloning
RVE7-R	CTACGAGCAGACGCGAGC	Molecular cloning
RVE8-F	ATGAACTCCACTGCCTCCAC	Molecular cloning
RVE8-R	CTACTGTTTTCGTAGGACATCATATGATAACAGG	Molecular cloning
RVE1a-BamHI-F	TAGAACTAGTGGATCCATGGGATCTTCAGACATGGCTG	Dual-Luciferase Reporter Assay
RVE1a-HindIII-R	CGGTATCGATAAGCTTCTAAAAGGAAAGGCGGACTCTTTTCC	Dual-Luciferase Reporter Assay
RVE1b-BamHI-F	TAGAACTAGTGGATCCATGGGATCTTCAGACATGGCTG	Dual-Luciferase Reporter Assay
RVE1b-HindIII-R	CGGTATCGATAAGCTTCTAACTTGTTCTGTGAAAAAAGGGCAGG	Dual-Luciferase Reporter Assay
RVE7-BamHI-F	TAGAACTAGTGGATCCATGGCAGTTGAGGATAAGATTGAAGC	Dual-Luciferase Reporter Assay
RVE7-HindIII-R	CGGTATCGATAAGCTTCTACGAGCAGACGCGAGC	Dual-Luciferase Reporter Assay
RVE8-BamHI-F	TAGAACTAGTGGATCCATGAACTCCACTGCCTCCAC	Dual-Luciferase Reporter Assay
RVE8-HindIII-R	CGGTATCGATAAGCTTCTACTGTTTTCGTAGGACATCATATGATAACAGG	Dual-Luciferase Reporter Assay
DFR-HindIII-F	CGGTATCGATAAGCTTTCGAACCATTCAGTATTACGGTC	Dual-Luciferase Reporter Assay
DFR-BamHI-R	TAGAACTAGTGGATCCAACGGATTCGGACTCGGA	Dual-Luciferase Reporter Assay
ANS-HindIII-F	CGGTATCGATAAGCTTTGTACGTGAAACTCGCAGGATG	Dual-Luciferase Reporter Assay
ANS-BamHI-R	TAGAACTAGTGGATCCCACCATTTTTGGAGCTGGCT	Dual-Luciferase Reporter Assay
UFGT-HindIII-F	TAGAACTAGTGGATCCAACTGGAAACAGTTCCTACTTTTAA	Dual-Luciferase Reporter Assay
UFGT-BamHI-R	CGGTATCGATAAGCTTCATCGCTGGTTTCCCCTTACCTTTC	Dual-Luciferase Reporter Assay
RVE1a-QPCR-F	CTCGGTATTAAGAGCAAGCACC	Quantitative Real-Time PCR
RVE1a-QPCR-R	CACTTGCCATTGTTGAGGAC	Quantitative Real-Time PCR
RVE1b-QPCR-F	TTCATTCTGAGCCCAACCCAT	Quantitative Real-Time PCR
RVE1b-QPCR-R	ATCATCCGTGGGAAATAACTCG	Quantitative Real-Time PCR
RVE7-QPCR-F	ATCATGGTCTACCGTACTTCCAC	Quantitative Real-Time PCR
RVE7-QPCR-R	ACCAAATGATCTTTCCGTCTGT	Quantitative Real-Time PCR
RVE8-QPCR-F	ACGACAAGTTCCTCGAAGCTC	Quantitative Real-Time PCR
RVE8-QPCR-R	TACTTCTGGGCGTGACTCCT	Quantitative Real-Time PCR
Actin7-F	CCATCCAGGCTGTTCTCTC	Quantitative Real-Time PCR
Actin7-R	GCAAGGTCCAGACGAAGG	Quantitative Real-Time PCR
DFR-QPCR-F	GGACGACCTCTGCCTTTCTCAC	Quantitative Real-Time PCR
DFR-QPCR-R	GAACTCAAACCCTATCTCCCTCAAC	Quantitative Real-Time PCR
ANS-QPCR-F	CTGGGCAGCTTGAGTGGGAG	Quantitative Real-Time PCR
ANS-QPCR-R	CCACCAACTTCTTTCTCCAGCC	Quantitative Real-Time PCR
UFGT-QPCR-F	GTGGAGGACGTGTTGGAGATAGG	Quantitative Real-Time PCR
UFGT-QPCR-R	CCTCGCACGATGCTTTATTGG	Quantitative Real-Time PCR
GSTF12-QPCR-F	AAGTATGCAGGCCGTGGTC	Quantitative Real-Time PCR
GSTF12-QPCR-R	CAGGTCGTTGAAGTTGTGGC	Quantitative Real-Time PCR
MYB9-QPCR-F	GCTCATCAGACCCAATCGGC	Quantitative Real-Time PCR
MYB9-QPCR-R	TCCAGATCGCAACCGTTTCC	Quantitative Real-Time PCR
MYB10-QPCR-F	ACCTTGTTCGAAGGCGAGG	Quantitative Real-Time PCR
MYB10-QPCR-R	ATGATCTTGCCGACAGTCGAT	Quantitative Real-Time PCR
MYB10b-QPCR-F	ATACAGACAATGTTGATGGAACACC	Quantitative Real-Time PCR
MYB10b-QPCR-R	CGATTGCTTGAGACTTTGGACC	Quantitative Real-Time PCR
RVE1a-TRV-F	GCCTCCATGGGGATCCCATTACCATGTAACCATACGGATATGGAAT	VIGS Transient Analysis
RVE1a-TRV-R	ATGCCCGGGCCTCGAGACACATCTTTTGTACGGGACAAATCCTTTTC	VIGS Transient Analysis
RVE1b-TRV-F	GCCTCCATGGGGATCCTGCAGGAACTTCTCAATCACTGC	VIGS Transient Analysis
RVE1b-TRV-R	ATGCCCGGGCCTCGAGAGAAACCTGTTGATAATGATCGCCC	VIGS Transient Analysis
RVE7-TRV-F	GCCTCCATGGGGATCCTCCGTGAATTACAGATCAGGTTCCAAGCAC	VIGS Transient Analysis
RVE7-TRV-R	ATGCCCGGGCCTCGAGCCGCACAAGAATCTACACGTATTTG	VIGS Transient Analysis
RVE8-TRV-F	GCCTCCATGGGGATCCATCCTTCTTCAATGAACGCAATTGC	VIGS Transient Analysis
RVE8-TRV-R	ATGCCCGGGCCTCGAGCTTCCTCATTTGCTCAAAGTCCGG	VIGS Transient Analysis
RVE1a-OE-F	TAGAACTAGTGGATCCATGGGATCTTCAGACATGGCTG	Expression Analysis
RVE1a-OE-R	CGGTATCGATAAGCTTCTAAAAGGAAAGGCGGACTCTTTTCC	Expression Analysis
RVE1b-OE-F	TAGAACTAGTGGATCCATGGGATCTTCAGACATGGCTG	Expression Analysis
RVE1b-OE-R	CGGTATCGATAAGCTTCTAACTTGTTCTGTGAAAAAAGGGCAGG	Expression Analysis
RVE7-OE-F	TAGAACTAGTGGATCCATGGCAGTTGAGGATAAGATTGAAGC	Expression Analysis
RVE7-OE-R	CGGTATCGATAAGCTTCTACGAGCAGACGCGAGC	Expression Analysis
RVE8-OE-F	TAGAACTAGTGGATCCATGAACTCCACTGCCTCCAC	Expression Analysis
RVE8-OE-R	CGGTATCGATAAGCTTCTACTGTTTTCGTAGGACATCATATGATAACAGG	Expression Analysis
62-SK-GUS-F	TAGAACTAGTGGATCCATGTTACGTCCTGTAGAAACCCCAA	Expression Analysis
62-SK-GUS-R	CGGTATCGATAAGCTTTCATTGTTTGCCTCCCTGCTG	Expression Analysis
RVE1a-AD-F	GCCATGGAGGCCAGTGAATTCATGGGATCTTCAGACATGGC	Yeast one-hybrid system assay
RVE1a-AD-R	CAGCTCGAGCTCGATGGATCCCTAAAAGGAAAGGCGGACTC	Yeast one-hybrid system assay
RVE1b-AD-F	GCCATGGAGGCCAGTGAATTCATGGGATCTTCAGACATGGCT	Yeast one-hybrid system assay
RVE1b-AD-R	CAGCTCGAGCTCGATGGATCCCTAACTTGTTCTGTGAAAAAAGGGC	Yeast one-hybrid system assay
RVE7-AD-F	GCCATGGAGGCCAGTGAATTCATGGCAGTTGAGGATAAGATTGAA	Yeast one-hybrid system assay
RVE7-AD-R	CAGCTCGAGCTCGATGGATCCCTACGAGCAGACGCGAGCCCG	Yeast one-hybrid system assay
RVE8-AD-F	GCCATGGAGGCCAGTGAATTCATGAACTCCACTGCCTCCACC	Yeast one-hybrid system assay
RVE8-AD-R	CAGCTCGAGCTCGATGGATCCCTACTGTTTTCGTAGGACATC	Yeast one-hybrid system assay
DFR-AbAi-F	AAAAGCTTGAATTCGAGCTCGATCTTTTCTGGATCATTTTTGTGTGGATCC	Yeast one-hybrid system assay
DFR-AbAi-R	ATGCCTCGAGGTCGACAACGGATTCGGACTCGGA	Yeast one-hybrid system assay
ANS-AbAi-F	AAAAGCTTGAATTCGAGCTCTGTACGTGAAACTCGCAGGATG	Yeast one-hybrid system assay
ANS-AbAi-R	ATGCCTCGAGGTCGACCACCATTTTTGGAGCTGGCT	Yeast one-hybrid system assay
UFGT-AbAi-F	AAAAGCTTGAATTCGAGCTCACTTAGGTGGATCCTAGTCATT	Yeast one-hybrid system assay
UFGT-AbAi-R	ATGCCTCGAGGTCGACCGGCGGTGCCATTACAAC	Yeast one-hybrid system assay
