# Supplementary material for: REVEILLE Transcription Factors Contribute to the Nighttime Accumulation of Anthocyanins in ‘Red Zaosu’ (Pyrus Bretschneideri Rehd.) Pear Fruit Skin
Source: Int J Mol Sci. 2020 Feb 27;21(5):1634. doi: 10.3390/ijms21051634 (PMC7084243; doi:10.3390/ijms21051634)
Supplement: Supplementary file 1 [file ijms-21-01634-s001.zip › Supplementary material/Supplementary Table S3.xlsx]

## Sheet: Sheet1
Table S3: The actual transcript abundance data of PbRVEs
PbRVE1a
HAS	0	12	24	36	48	60
CT-1	22.735	31.4171	21.9323	31.1347	23.0372	30.5994
CT-2	23.3257	30.8591	23.1567	30.9116	22.7311	30.6065
CT-3	22.9166	30.521	23.2672	31.0013	22.5016	29.5901
PbRVE1b
HAS	0	12	24	36	48	60
CT-1	23.4493	29.2271	23.1478	29.2468	23.6248	29.2256
CT-2	23.5568	29.0291	24.0636	28.8331	23.8047	29.4533
CT-3	23.1413	28.3171	24.4894	29.5969	23.7132	29.2987
PbRVE7
HAS	0	12	24	36	48	60
CT-1	27.3511	31.1299	27.5442	30.8014	27.9583	31.0569
CT-2	27.3332	29.8353	27.9528	30.6747	27.8939	30.7668
CT-3	27.1843	29.7256	28.1964	31.5774	28.0534	30.877
PbRVE8
HAS	0	12	24	36	48	60
CT-1	24.1112	31.0037	23.6632	32.0294	23.6917	30.3882
CT-2	24.1624	30.6706	24.4772	31.3302	23.5289	31.1421
CT-3	23.7688	30.1715	24.2507	31.3967	23.4741	30.482
PbRVE3
HAS	0	12	24	36	48	60
CT-1	23.2229	28.4228	27.0844	28.5829	27.7421	25.9427
CT-2	25.2387	27.7946	27.6241	28.5947	28.3045	23.6154
CT-3	25.3201	28.4137	27.6028	28.8643	28.368	24.1368
PbRVE6
HAS	0	12	24	36	48	60
CT-1	22.6168	30.4555	26.8704	30.9376	27.6834	26.2158
CT-2	24.2679	30.5209	26.7757	30.694	27.1088	24.2016
CT-3	23.8305	29.9648	26.8966	30.4926	27.6883	24.5962
